# Supplementary material for: Mechanical Versus Restrictive Kinematic Alignment in Robotic-Assisted Total Knee Arthroplasty: A Randomized Controlled Trial
Source: Diagnostics (Basel). 2025 Oct 6;15(19):2524. doi: 10.3390/diagnostics15192524 (PMC12523575; doi:10.3390/diagnostics15192524)
Supplement: Supplementary file 1 [file diagnostics-15-02524-s001.zip]

Archive with 1 entries (1 files):
- diagnostics-3831164-supplementary.pdf
